# Supplementary material for: Serum Angiopoietin-2 Predicts the Occurrence and Recurrence of Hepatocellular Carcinoma after Direct-Acting Antiviral Therapy for Hepatitis C
Source: Viruses. 2023 Jan 7;15(1):181. doi: 10.3390/v15010181 (PMC9862289; doi:10.3390/v15010181)
Supplement: Supplementary file 1 [file viruses-15-00181-s001.zip]

Archive with 1 entries (1 files):
- viruses-2122167-supplementary.pdf
